# Supplementary material for: Identifying biological landmarks using a novel cell measuring image analysis tool: Cell-o-Tape
Source: Plant Methods. 2012 Mar 2;8:7. doi: 10.1186/1746-4811-8-7 (PMC3359173; doi:10.1186/1746-4811-8-7)
Supplement: Additional file 1 — Cell-o-tape.zip. Fiji macro file, example image and quickstart guide. [file 1746-4811-8-7-S1.ZIP]

Archive with 3 entries (3 files):
- quickstart.txt
- CPIB Tools.txt
- example_input.tif
