# Supplementary material for: Identifying biological landmarks using a novel cell measuring image analysis tool: Cell-o-Tape
Source: Plant Methods. 2012 Mar 2;8:7. doi: 10.1186/1746-4811-8-7 (PMC3359173; doi:10.1186/1746-4811-8-7)
Supplement: Additional file 1 — Cell-o-tape.zip. Fiji macro file, example image and quickstart guide. [file 1746-4811-8-7-S1.ZIP › quickstart.txt]

0. Download Fiji if you haven't already http://pacific.mpi-cbg.de/wiki/index.php/Fiji, and update it.
1. Copy the attached file into Fiji.app\macros\toolsets 
2. Start fiji 
3. Load 2D confocal image
4. Use Fiji's segmented line selection to draw a line through your cells 
5. Click the right chevrons on the tool bar, and select CPIB tools 
6. Click the icon with the green cell file (rectangles) on it 
7. You are then presented with the tool.  Tick the check box to calculate the TSZ landmark if required (otherwise, just cell lengths will be reported). You can adjust the threshold and stringency parameters, press OK, and it will recalculate the results. A spline is fitted though the segmented line selection, and then the wall peaks are found. They are marked on the image as red circles, and on the profile plot as red lines.  Increasing the 'low threshold' bar means peaks will not be detected on dark areas of the image (i.e. noise) and increasing the stringency means peaks have to be more "peaky" to be detected.  NOTE you must press OK each time you change a bar to update the results.
8. You can 'touch up' missed or erroneous lines by pressing cancel, then using the black and white pen tools, and then re running the software

9. When you're happy, click cancel, and the results are stored in the log window. This is the length of the distances between the red circles, and if required the estimate of the TSZ landmark.

The cell numbers should match the numbers in the image. Units should be taken from the image meta data, but its worth double checking they are correct.
Verify that the image, graph and intensity plots show the walls etc. to have been detected satisfactorily, or else adjust parameters/touch-up image and recalculate.

Email any bugs or suggestions to andrew.p.french@nottingham.ac.uk

*Note, currently this will only run with "square" pixel dimensions at the moment - it should warn you otherwise.
