# Supplementary material for: Identifying biological landmarks using a novel cell measuring image analysis tool: Cell-o-Tape
Source: Plant Methods. 2012 Mar 2;8:7. doi: 10.1186/1746-4811-8-7 (PMC3359173; doi:10.1186/1746-4811-8-7)
Supplement: Additional file 1 — Cell-o-tape.zip. Fiji macro file, example image and quickstart guide. [file 1746-4811-8-7-S1.ZIP › CPIB Tools.txt]

 var stringency = 2.5;//2.5
 var low_threshold = 10;
 
macro "Cell measure Action Tool - C0c0R1643R5643R9643Rd643	" { 
    
    //if (nSlices!=1) 
      //exit("Requires a single image (not a stack)"); 
      
    run("Clear Results"); 
    run("8-bit");
    
    
    
    
    title = getTitle();
	selectWindow(title);
	setLocation(0,0);
	im_height=getHeight();
	
    getVoxelSize(width, height, depth, unit);
   if (width-height>0.01||height-width>0.01) exit("Requires square pixel dimensions"); //do to 2dp

   
    
    run("Fit Spline", "straighten");  //new suggestion
   // profile = getProfile(); 
    //print(""profile_size: ", profile.length); 
    //p = profile.length; 
    
    //sel_x = newArray(p);
    //sel_y = newArray(p);
    
    getSelectionCoordinates(sel_x, sel_y);
    p = sel_x.length;
    iarray = newArray(p);
    peakarray = newArray(p);
    profile = newArray(p);

    

    //for (int s=1; s<n; s++) { 
        //print line profile values
		do_TSZ = false;
        windowsize = 5;
        //stringency = 2.5;//2.5
        //low_threshold = 10;
        first_run=true;
		

        while (stringency>0) {
	    selectWindow(title);
        
        

		if (isOpen("Intensity")) {
				selectWindow("Intensity");
				close();
				 }
		if (isOpen("Cell num vs. Size")) {
				selectWindow("Cell num vs. Size");
				close();
				 }
			
		
		first_run=false;
		
		Overlay.remove;
			
			//stringency = 2.5;//2.5
			distance = 0;
			maximum=0;

			for(i=0; i<p; i++){ 
			profile[i] = getPixel(sel_x[i], sel_y[i]);
			if (profile[i]>maximum) maximum = profile[i];
			}
			maximum = maximum * 1.5; //peak line / graph axis scaling

		oldselx=0;
		oldsely=0;
		distance = 0.0;
		
	
        
        for(i=0; i<p; i++){ 
		    
        	if (i>0) distance+=width*sqrt( (sel_x[i]-oldselx)*(sel_x[i]-oldselx) + (sel_y[i]-oldsely)*(sel_y[i]-oldsely));
        	oldselx = sel_x[i];
     		oldsely = sel_y[i];
     		iarray[i] = distance;
        	if (i>windowsize && i<p-windowsize && profile[i]>low_threshold) {
			m_min  = 99999;
			m_max  = -1;
			m_min_dist = 0;
			m_max_dist = 0;
			for (j=i-windowsize;j<i+windowsize;j++) {
				if (j!=i) {
					if (profile[j]<m_min) {
						m_min = profile[j];
						m_min_dist = j;
					}

					if (profile[j]>m_max) {
						m_max = profile[j];
						m_max_dist = j;
					}
				}
			}
			if (profile[i]>=m_max && profile[i]>=m_min*stringency) {
				 peakarray[i] = maximum;
			} else peakarray[i] = 0;
        	}else peakarray[i] = 0;

              
		
 	     
        }
    //} 
   

   // NOTE! iarray should be float distances, not integers... Tricky. Or at least us calib values
    Plot.create("Intensity", "X-axis Label", "Y-axis Label", iarray, profile);
    Plot.setLimits(0, distance, 0, maximum);
	

    
   Plot.setColor("red");
   
   print("\\Clear");
   selectWindow("Log");
   setLocation(0, im_height+60+340); 
   print("Threshold=",low_threshold,"; stringency=",stringency);
  print("Cell num,   length(",unit,")");
  //print("Total distance ",distance); //Double check this distance = ImageJ measurement
  last = 0;
  cellnum=0;
  oldx = 0;
  oldy = 0;
  
  /*startx = sel_x[0];
  starty = sel_y[0];
  endx   = sel_x[p-1];
  endy   = sel_y[p-1];
  m = (endy-starty)/(endx-startx);*/
  
 if (do_TSZ){ 
	 newImage("Cell num vs. Size", "RGB", 300, 300, 1);
	 setLocation(400, im_height+60+340); 
	 setFont("SansSerif", 12);
	 setColor("gray");
	 drawString("Cell num", 130, 295);
	 drawString("Cell size", 1, 100);
	 setFont("SansSerif", 8);
	 drawString("NOT TO SCALE", 200, 10);//Added to remind the user not to expect to see right-angles!!! As axes may not be both 
										 //scaled the same
	 }
 
 selectWindow(title);
 firsti = -1;
 countOfCells = 0;
 lastPeaki=-1;
 last=0;
 maxDist=0;
 xscale=1;
 yscale=1;
  if (do_TSZ)
  for(temp=0; temp<p; temp++)  //pre calculate number of cells and max length for scaling graph
     	if (peakarray[temp]>0) {
		countOfCells++;
		dist = iarray[temp]-last;
		if (dist>maxDist) maxDist=dist;
		last = iarray[temp];
		}
		

		
 if (do_TSZ) { 
 xscale = 300/countOfCells ;//scale for elbow graph 
 yscale = 300/maxDist;
 }
  
  setFont("SansSerif", 6);
	last=0;
     for(i=0; i<p; i++){ 
     	
     	
     	if (peakarray[i]>0) {
			if (firsti==-1) firsti = i;
     		selectWindow(title);
    		Plot.drawLine(iarray[i], 3, iarray[i], peakarray[i]);
    		setColor("red");
    		Overlay.drawEllipse(sel_x[i]-2, sel_y[i]-2, 4, 4);
    		dist = iarray[i]-last;
    		print(cellnum,", ", d2s(dist, 6));//cell num, cell length
    		last = iarray[i];
    		
			if (cellnum>0) {
				Overlay.drawString(cellnum, (sel_x[i]+oldx)/2, (sel_y[i]+oldy)/2);
    		}
			
			if (do_TSZ) {
				selectWindow("Cell num vs. Size");
				//if (cellnum==0) setColor("red"); else 
				setColor("black");
				drawOval(cellnum*xscale, 300-(dist*yscale), 2, 2); 
				//setColor("green");
				//if (cellnum==0) drawOval(0, 300-((iarray[i]-0)*scale),2, 2);
			}				
    		oldx = sel_x[i];
    		oldy = sel_y[i];
    		cellnum++;
     	}
     }
	 
	 
	 if (do_TSZ){
	 selectWindow("Cell num vs. Size");
	 setColor("red");
	 
	 drawLine(0, 300-(iarray[firsti]*yscale), (cellnum-1)*xscale,300-(dist*yscale)); 
	 //now starts and ends without scale for calculations
	 x1=0;
	 y1 = iarray[firsti];
	 x2 = cellnum-1;
	 y2 = dist;
	 
	 m = (y2-y1)/(x2-x1);
	 c = y2-(m*x2);
	 mi = (-1.0/m);
	 cellnum=0;
	 last=0;
	 di=0;
	 di_max = 0;
	 Xi_max = 0;
	 Yi_max = 0;
	 xi_max = 0;
	 yi_max = 0;
	 cum_dist = 0;
	 cum_dist_max=0;
	 sel_x_max=0;
	 sel_y_max=0;
	 for(i=0; i<p; i++){ 
     	if (peakarray[i]>0) {
		xi = cellnum;
		yi = iarray[i]-last;
		ci = yi - (mi*xi);
		Xi = (c-ci)/(mi-m);
		Yi = mi*Xi + ci;
		di = sqrt( (Yi-yi)*(Yi-yi) + (Xi-xi)*(Xi-xi));
		cum_dist+=yi;
		if (di>di_max) {
			di_max=di;
			Xi_max = Xi;
			Yi_max = Yi;
			xi_max = xi;
			yi_max = yi;
			cum_dist_max = cum_dist;
			sel_x_max = sel_x[i];
			sel_y_max = sel_y[i];
		}		
		cellnum++;
		last = iarray[i];
		}
	 }
	 
	 drawLine(xi_max*xscale, 300-(yi_max*yscale), Xi_max*xscale,300-(Yi_max*yscale)); 
	 print("\nSplit: \nCell, Distance\n", xi_max,", ",cum_dist_max );
	 selectWindow(title);
	 setColor("green");
	 
	 Overlay.drawLine(sel_x_max-25, sel_y_max, sel_x_max+25, sel_y_max);
	 Overlay.drawLine(sel_x_max, sel_y_max-25, sel_x_max, sel_y_max+25);
	 
	 }//do_TSZ
	 
	 
     Plot.setColor("blue"); //plot defined in Create is drawn last
     Plot.show() ;
	 selectWindow("Intensity");
	 setLocation(0, im_height+60); 
	 selectWindow(title);
     Overlay.show
	 
	 Dialog.create("Cell-O-Tape v0.7.6");
	 Dialog.addSlider("Low threshold:", 0, 100, low_threshold);
	 Dialog.addSlider("Stringency:", 0.0, 5.0, stringency);
	 Dialog.addCheckbox("End of TSZ estimation", false) 
	 Dialog.show();
	 low_threshold = Dialog.getNumber();
	 stringency = Dialog.getNumber();
	 do_TSZ = Dialog.getCheckbox();
   
        }

}


   
  macro "Pencil Tool white - CfffL494f L4990 L90b0 Lc1c3 L82a4 Lb58b L7c4f Lb4b4 L5a5d L6b6c L7b7b" {
        getCursorLoc(x, y, z, flags);
        //if (flags&alt!=0)
            //  setColorToBackgound();
		setColor("white");
        draw(1);
   }
   
     macro "Pencil Tool black - C000L494f L4990 L90b0 Lc1c3 L82a4 Lb58b L7c4f Lb4b4 L5a5d L6b6c L7b7b" {
        getCursorLoc(x, y, z, flags);
        //if (flags&alt!=0)
            //  setColorToBackgound();
		setColor("black");
        draw(3);
   }
   
 
  
   function draw(width) {
        leftClick=16;
        //setupUndo(); // requires 1.32g
        getCursorLoc(x, y, z, flags);
        setLineWidth(width);
        moveTo(x,y);
        x2=-1; y2=-1;
        while (true) {
            getCursorLoc(x, y, z, flags);
            if (flags&leftClick==0) exit();
            if (x!=x2 || y!=y2)
                lineTo(x,y);
            x2=x; y2 =y;
            wait(10);
        }
   }
